# Supplementary material for: Polyphenol from Rosa roxburghii Tratt Fruit Ameliorates the Symptoms of Diabetes by Activating the P13K/AKT Insulin Pathway in db/db Mice
Source: Foods. 2022 Feb 22;11(5):636. doi: 10.3390/foods11050636 (PMC8909201; doi:10.3390/foods11050636)
Supplement: Supplementary file 1 [file foods-11-00636-s001.zip]

Archive with 1 entries (1 files):
- foods-1583584-supplementary.pdf
